# Supplementary material for: Exploring the Functional Potential of the Broiler Gut Microbiome Using Shotgun Metagenomics
Source: Genes (Basel). 2025 Aug 11;16(8):946. doi: 10.3390/genes16080946 (PMC12385557; doi:10.3390/genes16080946)
Supplement: Supplementary file 1 [file genes-16-00946-s001.zip]

Archive with 1 entries (1 files):
- genes-3787197-supplementary.pdf
